# Supplementary material for: Clathrin heavy chain 22 contributes to the control of neuropeptide degradation and secretion during neuronal development
Source: Sci Rep. 2018 Feb 5;8:2340. doi: 10.1038/s41598-018-19980-0 (PMC5799199; doi:10.1038/s41598-018-19980-0)
Supplement: Supplementary file 2 — Supplementary Table 1 [file 41598_2018_19980_MOESM2_ESM.xlsx]

## Sheet: CCV proteins in SHSY5Y cells
Protein names	Gene names	Fasta headers	CCV prediction class	CCV marker protein	Novel in SHSY5Y	Distance from CLTC				The Clathrin Coated Vesicle (CCV) Proteome of SHSY5Y cells
Clathrin heavy chain 1	CLTC	>sp|Q00610-2|CLH1_HUMAN Isoform 2 of Clathrin heavy chain 1 OS=Homo sapiens GN=CLTC;>sp|Q00610|CLH1_HUMAN Clathrin heavy chain 1 OS=Homo sapiens GN=CLTC PE=1 SV=5	***	CCV		0
Vesicle transport through interaction with t-SNAREs homolog 1B	VTI1B	>sp|Q9UEU0|VTI1B_HUMAN Vesicle transport through interaction with t-SNAREs homolog 1B OS=Homo sapiens GN=VTI1B PE=1 SV=3;>sp|Q9UEU0-2|VTI1B_HUMAN Isoform Short of Vesicle transport through interaction with t-SNAREs homolog 1B OS=Homo sapiens GN=VTI1B	***	CCV		0.00673739				CCV prediction Class:
Syntaxin-8	STX8	>sp|Q9UNK0|STX8_HUMAN Syntaxin-8 OS=Homo sapiens GN=STX8 PE=1 SV=2	***	CCV		0.0104135
Uncharacterized protein FLJ45252		>sp|Q6ZSR9|YJ005_HUMAN Uncharacterized protein FLJ45252 OS=Homo sapiens PE=1 SV=2	***	CCV		0.0340047				***	Top confidence prediction				No false positive CCV predictions expected in this range (FDR = 0)
Clathrin heavy chain 2	CLTCL1	>sp|P53675|CLH2_HUMAN Clathrin heavy chain 2 OS=Homo sapiens GN=CLTCL1 PE=1 SV=2;>sp|P53675-2|CLH2_HUMAN Isoform 2 of Clathrin heavy chain 2 OS=Homo sapiens GN=CLTCL1	***	CCV		0.0392557				**	High confidence prediction				Almost no false positives expected in this range (cumulative FDR ̴ 2%)
AP-1 complex subunit gamma-like 2	AP1G2	>sp|O75843|AP1G2_HUMAN AP-1 complex subunit gamma-like 2 OS=Homo sapiens GN=AP1G2 PE=1 SV=1;>tr|Q86V28|Q86V28_HUMAN AP1G2 protein OS=Homo sapiens GN=AP1G2 PE=2 SV=1;>tr|B4E3E1|B4E3E1_HUMAN Adaptor-related protein complex 1, gamma 2 subunit OS=Homo sapiens	***			0.040478				*	Confident prediction				Few false positives expected in this range (cumulative FDR ̴ 5%)
Cation-independent mannose-6-phosphate receptor	IGF2R	>sp|P11717|MPRI_HUMAN Cation-independent mannose-6-phosphate receptor OS=Homo sapiens GN=IGF2R PE=1 SV=3	***	CCV		0.0411255				B	Borderline prediction				Many false positives expected in this range, but some genuine CCV proteins, too.
Clathrin light chain A	CLTA	>sp|P09496-2|CLCA_HUMAN Isoform Non-brain of Clathrin light chain A OS=Homo sapiens GN=CLTA;>tr|F5H6N3|F5H6N3_HUMAN Clathrin, light chain A OS=Homo sapiens GN=CLTA PE=4 SV=1	***	CCV		0.0428232
Cation-dependent mannose-6-phosphate receptor	M6PR	>sp|P20645|MPRD_HUMAN Cation-dependent mannose-6-phosphate receptor OS=Homo sapiens GN=M6PR PE=1 SV=1;>tr|F5H883|F5H883_HUMAN Mannose-6-phosphate receptor (cation-dependent) OS=Homo sapiens GN=M6PR PE=4 SV=1;>tr|F5GXU0|F5GXU0_HUMAN Mannose-6-phosphate rece	***	CCV		0.0437938				The method and the CCV marker proteins are described in:
Clathrin interactor 1	CLINT1	>tr|B7Z6F8|B7Z6F8_HUMAN Clathrin interactor 1 OS=Homo sapiens GN=CLINT1 PE=2 SV=1;>sp|Q14677-2|EPN4_HUMAN Isoform 2 of Clathrin interactor 1 OS=Homo sapiens GN=CLINT1;>sp|Q14677|EPN4_HUMAN Clathrin interactor 1 OS=Homo sapiens GN=CLINT1 PE=1 SV=1	***	CCV		0.0473284				Borner et al. (2014) Fractionation profiling: a fast and versatile approach for mapping vesicle proteomes and protein-protein interactions. Mol Biol Cell, 25:3178-3194.
Clathrin light chain B	CLTB	>sp|P09497-2|CLCB_HUMAN Isoform Non-brain of Clathrin light chain B OS=Homo sapiens GN=CLTB	***	CCV		0.0501729
AP-1 complex subunit beta-1	AP1B1	>sp|Q10567|AP1B1_HUMAN AP-1 complex subunit beta-1 OS=Homo sapiens GN=AP1B1 PE=1 SV=2;>sp|Q10567-2|AP1B1_HUMAN Isoform B of AP-1 complex subunit beta-1 OS=Homo sapiens GN=AP1B1;>tr|C9J1E7|C9J1E7_HUMAN Adaptor-related protein complex 1, beta 1 subunit (Frag	***	CCV		0.0714347				Proteins annotated as 'novel in SHSY5Y' have not previously been identified as constituents of clathrin coated vesicles.
Inositol polyphosphate 5-phosphatase OCRL-1	OCRL	>sp|Q01968|OCRL_HUMAN Inositol polyphosphate 5-phosphatase OCRL-1 OS=Homo sapiens GN=OCRL PE=1 SV=3;>tr|A6NNH7|A6NNH7_HUMAN Uncharacterized protein OS=Homo sapiens GN=OCRL PE=4 SV=3;>sp|Q01968-2|OCRL_HUMAN Isoform B of Inositol polyphosphate 5-phosphatase	***	CCV		0.0730628
ATP-binding cassette sub-family A member 2	ABCA2	>tr|E7ETC3|E7ETC3_HUMAN ATP-binding cassette, sub-family A (ABC1), member 2 OS=Homo sapiens GN=ABCA2 PE=3 SV=1;>sp|Q9BZC7-3|ABCA2_HUMAN Isoform 3 of ATP-binding cassette sub-family A member 2 OS=Homo sapiens GN=ABCA2;>sp|Q9BZC7|ABCA2_HUMAN ATP-binding cass	***	CCV		0.073395
Protein sprouty homolog 1	SPRY1	>sp|O43609|SPY1_HUMAN Protein sprouty homolog 1 OS=Homo sapiens GN=SPRY1 PE=1 SV=2;>tr|D6RHD2|D6RHD2_HUMAN Sprouty homolog 1, antagonist of FGF-signaling (Drosophila) (Fragment) OS=Homo sapiens GN=SPRY1 PE=4 SV=1	***		Novel	0.0942631				Summary Statistics:
SCY1-like protein 2	SCYL2	>sp|Q6P3W7|SCYL2_HUMAN SCY1-like protein 2 OS=Homo sapiens GN=SCYL2 PE=1 SV=1;>tr|F8VSC5|F8VSC5_HUMAN SCY1-like 2 (S. cerevisiae) (Fragment) OS=Homo sapiens GN=SCYL2 PE=4 SV=1	***	CCV		0.137907
Phosphatidylinositol 4-phosphate 3-kinase C2 domain-containing subunit alpha	PIK3C2A	>sp|O00443|P3C2A_HUMAN Phosphatidylinositol-4-phosphate 3-kinase C2 domain-containing subunit alpha OS=Homo sapiens GN=PIK3C2A PE=1 SV=2;>tr|F5H2B0|F5H2B0_HUMAN Phosphoinositide-3-kinase, class 2, alpha polypeptide OS=Homo sapiens GN=PIK3C2A PE=4 SV=1	***	CCV		0.142502				***	38
AP-2 complex subunit beta	AP2B1	>sp|P63010-2|AP2B1_HUMAN Isoform 2 of AP-2 complex subunit beta OS=Homo sapiens GN=AP2B1;>sp|P63010|AP2B1_HUMAN AP-2 complex subunit beta OS=Homo sapiens GN=AP2B1 PE=1 SV=1;>tr|Q7Z451|Q7Z451_HUMAN Adaptor-related protein complex 2, beta 1 subunit OS=Homo s	***	CCV		0.142888				**	30
Trinucleotide repeat-containing gene 6C protein	TNRC6C	>tr|G3XAB8|G3XAB8_HUMAN Trinucleotide repeat containing 6C, isoform CRA_a OS=Homo sapiens GN=TNRC6C PE=4 SV=1;>sp|Q9HCJ0-2|TNR6C_HUMAN Isoform 2 of Trinucleotide repeat-containing gene 6C protein OS=Homo sapiens GN=TNRC6C;>sp|Q9HCJ0|TNR6C_HUMAN Trinucleoti	***			0.150767				*	32
Activated CDC42 kinase 1	TNK2	>sp|Q07912-3|ACK1_HUMAN Isoform 3 of Activated CDC42 kinase 1 OS=Homo sapiens GN=TNK2;>tr|C9J1X3|C9J1X3_HUMAN Tyrosine kinase, non-receptor, 2 OS=Homo sapiens GN=TNK2 PE=3 SV=1;>sp|Q07912|ACK1_HUMAN Activated CDC42 kinase 1 OS=Homo sapiens GN=TNK2 PE=1 SV=	***	CCV		0.175291				Total	100	predicted CCV proteins (with estimated FDR ̴5%)
Huntingtin-interacting protein 1	HIP1	>sp|O00291|HIP1_HUMAN Huntingtin-interacting protein 1 OS=Homo sapiens GN=HIP1 PE=1 SV=5;>tr|E7ES17|E7ES17_HUMAN Huntingtin-interacting protein 1 OS=Homo sapiens GN=HIP1 PE=4 SV=1	***	CCV		0.190828
AP-2 complex subunit alpha-1	AP2A1	>sp|O95782|AP2A1_HUMAN AP-2 complex subunit alpha-1 OS=Homo sapiens GN=AP2A1 PE=1 SV=3;>sp|O95782-2|AP2A1_HUMAN Isoform B of AP-2 complex subunit alpha-1 OS=Homo sapiens GN=AP2A1	***	CCV		0.219577				Of these,	14	are novel (and may be specific to SHSY5Y cells).
Sortilin	SORT1	>sp|Q99523|SORT_HUMAN Sortilin OS=Homo sapiens GN=SORT1 PE=1 SV=3;>tr|B4DWI3|B4DWI3_HUMAN Sortilin 1 OS=Homo sapiens GN=SORT1 PE=2 SV=1	***	CCV		0.224537
AP-1 complex-associated regulatory protein	AP1AR	>sp|Q63HQ0|AP1AR_HUMAN AP-1 complex-associated regulatory protein OS=Homo sapiens GN=AP1AR PE=1 SV=1;>sp|Q63HQ0-2|AP1AR_HUMAN Isoform 2 of AP-1 complex-associated regulatory protein OS=Homo sapiens GN=AP1AR	***	CCV		0.237867
AP-2 complex subunit alpha-2	AP2A2	>sp|O94973|AP2A2_HUMAN AP-2 complex subunit alpha-2 OS=Homo sapiens GN=AP2A2 PE=1 SV=2	***	CCV		0.240642
Protein sprouty homolog 4	SPRY4	>sp|Q9C004|SPY4_HUMAN Protein sprouty homolog 4 OS=Homo sapiens GN=SPRY4 PE=1 SV=2;>sp|Q9C004-2|SPY4_HUMAN Isoform C of Protein sprouty homolog 4 OS=Homo sapiens GN=SPRY4	***		Novel	0.256156
Synergin gamma	SYNRG	>sp|Q9UMZ2|SYNRG_HUMAN Synergin gamma OS=Homo sapiens GN=SYNRG PE=1 SV=2;>sp|Q9UMZ2-5|SYNRG_HUMAN Isoform 4 of Synergin gamma OS=Homo sapiens GN=SYNRG	***	CCV		0.274547
Protein kinase C and casein kinase substrate in neurons protein 2	PACSIN2	>sp|Q9UNF0|PACN2_HUMAN Protein kinase C and casein kinase substrate in neurons protein 2 OS=Homo sapiens GN=PACSIN2 PE=1 SV=2;>sp|Q9UNF0-2|PACN2_HUMAN Isoform 2 of Protein kinase C and casein kinase substrate in neurons protein 2 OS=Homo sapiens GN=PACSIN2	***			0.284647
Copper-transporting ATPase 1	ATP7A	>sp|Q04656-3|ATP7A_HUMAN Isoform 2 of Copper-transporting ATPase 1 OS=Homo sapiens GN=ATP7A;>sp|Q04656-2|ATP7A_HUMAN Isoform 1 of Copper-transporting ATPase 1 OS=Homo sapiens GN=ATP7A;>sp|Q04656|ATP7A_HUMAN Copper-transporting ATPase 1 OS=Homo sapiens GN=A	***	CCV		0.288868
HEAT repeat-containing protein 5B	HEATR5B	>sp|Q9P2D3|HTR5B_HUMAN HEAT repeat-containing protein 5B OS=Homo sapiens GN=HEATR5B PE=1 SV=2;>sp|Q9P2D3-3|HTR5B_HUMAN Isoform 3 of HEAT repeat-containing protein 5B OS=Homo sapiens GN=HEATR5B	***	CCV		0.291338
Trinucleotide repeat-containing gene 6A protein	TNRC6A	>sp|Q8NDV7|TNR6A_HUMAN Trinucleotide repeat-containing gene 6A protein OS=Homo sapiens GN=TNRC6A PE=1 SV=2;>sp|Q8NDV7-5|TNR6A_HUMAN Isoform 5 of Trinucleotide repeat-containing gene 6A protein OS=Homo sapiens GN=TNRC6A;>sp|Q8NDV7-6|TNR6A_HUMAN Isoform 6 of	***	CCV		0.293207
AP-1 complex subunit sigma-1A	AP1S1	>sp|P61966|AP1S1_HUMAN AP-1 complex subunit sigma-1A OS=Homo sapiens GN=AP1S1 PE=1 SV=1;>sp|P61966-2|AP1S1_HUMAN Isoform 2 of AP-1 complex subunit sigma-1A OS=Homo sapiens GN=AP1S1	***	CCV		0.337543
Huntingtin-interacting protein 1-related protein	HIP1R	>sp|O75146|HIP1R_HUMAN Huntingtin-interacting protein 1-related protein OS=Homo sapiens GN=HIP1R PE=1 SV=2	***	CCV		0.343678
AP-1 complex subunit gamma-1	AP1G1	>tr|B3KXW5|B3KXW5_HUMAN Adaptor-related protein complex 1, gamma 1 subunit OS=Homo sapiens GN=AP1G1 PE=2 SV=1;>sp|O43747-2|AP1G1_HUMAN Isoform 2 of AP-1 complex subunit gamma-1 OS=Homo sapiens GN=AP1G1;>sp|O43747|AP1G1_HUMAN AP-1 complex subunit gamma-1 OS	***	CCV		0.351523
AP-2 complex subunit sigma	AP2S1	>sp|P53680|AP2S1_HUMAN AP-2 complex subunit sigma OS=Homo sapiens GN=AP2S1 PE=1 SV=2;>sp|P53680-2|AP2S1_HUMAN Isoform 2 of AP-2 complex subunit sigma OS=Homo sapiens GN=AP2S1	***	CCV		0.365502
Probable phospholipid-transporting ATPase IG	ATP11C	>sp|Q8NB49|AT11C_HUMAN Probable phospholipid-transporting ATPase IG OS=Homo sapiens GN=ATP11C PE=1 SV=3;>sp|Q8NB49-4|AT11C_HUMAN Isoform 4 of Probable phospholipid-transporting ATPase IG OS=Homo sapiens GN=ATP11C;>sp|Q8NB49-3|AT11C_HUMAN Isoform 3 of Proba	***			0.415565
AP-1 complex subunit mu-1	AP1M1	>sp|Q9BXS5-2|AP1M1_HUMAN Isoform 2 of AP-1 complex subunit mu-1 OS=Homo sapiens GN=AP1M1;>sp|Q9BXS5|AP1M1_HUMAN AP-1 complex subunit mu-1 OS=Homo sapiens GN=AP1M1 PE=1 SV=3;>tr|E7ENJ6|E7ENJ6_HUMAN Adaptor-related protein complex 1, mu 1 subunit OS=Homo sap	***	CCV		0.418462
AP-1 complex subunit sigma-2	AP1S2	>sp|P56377|AP1S2_HUMAN AP-1 complex subunit sigma-2 OS=Homo sapiens GN=AP1S2 PE=1 SV=1	***	CCV		0.445693
RalBP1-associated Eps domain-containing protein 1	REPS1	>sp|Q96D71|REPS1_HUMAN RalBP1-associated Eps domain-containing protein 1 OS=Homo sapiens GN=REPS1 PE=1 SV=3;>sp|Q96D71-3|REPS1_HUMAN Isoform 3 of RalBP1-associated Eps domain-containing protein 1 OS=Homo sapiens GN=REPS1;>tr|H0YDT0|H0YDT0_HUMAN RALBP1-asso	**	CCV		0.456538
Solute carrier family 2, facilitated glucose transporter member 1	SLC2A1	>sp|P11166|GTR1_HUMAN Solute carrier family 2, facilitated glucose transporter member 1 OS=Homo sapiens GN=SLC2A1 PE=1 SV=2;>tr|F8WC15|F8WC15_HUMAN Solute carrier family 2 (facilitated glucose transporter), member 1 OS=Homo sapiens GN=SLC2A1 PE=3 SV=1;>tr|	**			0.496545
Stimulated by retinoic acid gene 6 protein homolog	STRA6	>sp|Q9BX79-4|STRA6_HUMAN Isoform 4 of Stimulated by retinoic acid gene 6 protein homolog OS=Homo sapiens GN=STRA6;>tr|F5GYI8|F5GYI8_HUMAN Stimulated by retinoic acid gene 6 homolog (mouse) OS=Homo sapiens GN=STRA6 PE=4 SV=1;>sp|Q9BX79|STRA6_HUMAN Stimulate	**		Novel	0.49847
Leucyl-cystinyl aminopeptidase;Leucyl-cystinyl aminopeptidase, pregnancy serum form	LNPEP	>sp|Q9UIQ6|LCAP_HUMAN Leucyl-cystinyl aminopeptidase OS=Homo sapiens GN=LNPEP PE=1 SV=3;>sp|Q9UIQ6-2|LCAP_HUMAN Isoform 2 of Leucyl-cystinyl aminopeptidase OS=Homo sapiens GN=LNPEP;>sp|Q9UIQ6-3|LCAP_HUMAN Isoform 3 of Leucyl-cystinyl aminopeptidase OS=Homo	**	CCV		0.532279
AP-2 complex subunit mu	AP2M1	>sp|Q96CW1|AP2M1_HUMAN AP-2 complex subunit mu OS=Homo sapiens GN=AP2M1 PE=1 SV=2;>sp|Q96CW1-2|AP2M1_HUMAN Isoform 2 of AP-2 complex subunit mu OS=Homo sapiens GN=AP2M1;>tr|E9PFW3|E9PFW3_HUMAN Adaptor-related protein complex 2, mu 1 subunit OS=Homo sapiens	**	CCV		0.544729
PRKCA-binding protein	PICK1	>sp|Q9NRD5|PICK1_HUMAN PRKCA-binding protein OS=Homo sapiens GN=PICK1 PE=1 SV=2;>tr|F6V107|F6V107_HUMAN Protein-interacting with PRKCA 1 (Fragment) OS=Homo sapiens GN=PICK1 PE=4 SV=1	**		Novel	0.55037
Kinase D-interacting substrate of 220 kDa	KIDINS220	>sp|Q9ULH0|KDIS_HUMAN Kinase D-interacting substrate of 220 kDa OS=Homo sapiens GN=KIDINS220 PE=1 SV=3;>sp|Q9ULH0-4|KDIS_HUMAN Isoform 4 of Kinase D-interacting substrate of 220 kDa OS=Homo sapiens GN=KIDINS220;>sp|Q9ULH0-2|KDIS_HUMAN Isoform 2 of Kinase D	**			0.575548
Putative tyrosine-protein phosphatase auxilin	DNAJC6	>sp|O75061-2|AUXI_HUMAN Isoform 2 of Putative tyrosine-protein phosphatase auxilin OS=Homo sapiens GN=DNAJC6;>sp|O75061|AUXI_HUMAN Putative tyrosine-protein phosphatase auxilin OS=Homo sapiens GN=DNAJC6 PE=1 SV=3;>tr|D3DQ66|D3DQ66_HUMAN DnaJ (Hsp40) homolo	**	CCV		0.581372
Epsin-1	EPN1	>sp|Q9Y6I3-1|EPN1_HUMAN Isoform 2 of Epsin-1 OS=Homo sapiens GN=EPN1;>sp|Q9Y6I3|EPN1_HUMAN Epsin-1 OS=Homo sapiens GN=EPN1 PE=1 SV=2;>sp|Q9Y6I3-3|EPN1_HUMAN Isoform 3 of Epsin-1 OS=Homo sapiens GN=EPN1;>tr|B4DU91|B4DU91_HUMAN Epsin 1 OS=Homo sapiens GN=EPN	**			0.588676
Phosphatidylinositol-binding clathrin assembly protein	PICALM	>tr|A8MX97|A8MX97_HUMAN Uncharacterized protein OS=Homo sapiens GN=PICALM PE=4 SV=1;>sp|Q13492|PICAL_HUMAN Phosphatidylinositol-binding clathrin assembly protein OS=Homo sapiens GN=PICALM PE=1 SV=2;>tr|F8VPG7|F8VPG7_HUMAN Phosphatidylinositol-binding clath	**	CCV		0.607116
Transmembrane protein 181	TMEM181	>sp|Q9P2C4|TM181_HUMAN Transmembrane protein 181 OS=Homo sapiens GN=TMEM181 PE=1 SV=2;>tr|H0Y2T7|H0Y2T7_HUMAN Transmembrane protein 181 OS=Homo sapiens GN=TMEM181 PE=4 SV=1	**			0.607611
Syntaxin-6	STX6	>sp|O43752|STX6_HUMAN Syntaxin-6 OS=Homo sapiens GN=STX6 PE=1 SV=1	**	CCV		0.625015
SPRY domain-containing protein 7	SPRYD7	>sp|Q5W111|SPRY7_HUMAN SPRY domain-containing protein 7 OS=Homo sapiens GN=SPRYD7 PE=1 SV=2;>sp|Q5W111-2|SPRY7_HUMAN Isoform 2 of SPRY domain-containing protein 7 OS=Homo sapiens GN=SPRYD7	**	CCV		0.651
Vacuolar protein sorting-associated protein 45	VPS45	>sp|Q9NRW7|VPS45_HUMAN Vacuolar protein sorting-associated protein 45 OS=Homo sapiens GN=VPS45 PE=1 SV=1;>tr|B7Z5E4|B7Z5E4_HUMAN Uncharacterized protein OS=Homo sapiens GN=VPS45 PE=2 SV=1;>tr|F5H8K1|F5H8K1_HUMAN Vacuolar protein sorting 45 homolog (S. cere	**	CCV		0.667604
AP2-associated protein kinase 1	AAK1	>sp|Q2M2I8|AAK1_HUMAN AP2-associated protein kinase 1 OS=Homo sapiens GN=AAK1 PE=1 SV=3;>sp|Q2M2I8-2|AAK1_HUMAN Isoform 2 of AP2-associated protein kinase 1 OS=Homo sapiens GN=AAK1;>tr|E9PG46|E9PG46_HUMAN AP2-associated kinase 1 OS=Homo sapiens GN=AAK1 PE=	**	CCV		0.671452
Sortilin-related receptor	SORL1	>sp|Q92673|SORL_HUMAN Sortilin-related receptor OS=Homo sapiens GN=SORL1 PE=1 SV=2	**			0.681671
AMSH-like protease	STAMBPL1	>sp|Q96FJ0|STALP_HUMAN AMSH-like protease OS=Homo sapiens GN=STAMBPL1 PE=1 SV=2;>sp|Q96FJ0-2|STALP_HUMAN Isoform 2 of AMSH-like protease OS=Homo sapiens GN=STAMBPL1	**	CCV		0.714579
Adaptin ear-binding coat-associated protein 1	NECAP1	>sp|Q8NC96|NECP1_HUMAN Adaptin ear-binding coat-associated protein 1 OS=Homo sapiens GN=NECAP1 PE=1 SV=2;>tr|B4E160|B4E160_HUMAN Uncharacterized protein OS=Homo sapiens GN=NECAP1 PE=2 SV=1;>tr|F5GYH1|F5GYH1_HUMAN NECAP endocytosis-associated 1 OS=Homo sapi	**	CCV		0.742385
Synaptojanin-1	SYNJ1	>sp|O43426|SYNJ1_HUMAN Synaptojanin-1 OS=Homo sapiens GN=SYNJ1 PE=1 SV=2;>tr|C9JFZ1|C9JFZ1_HUMAN Uncharacterized protein OS=Homo sapiens GN=SYNJ1 PE=4 SV=1;>sp|O43426-2|SYNJ1_HUMAN Isoform 2 of Synaptojanin-1 OS=Homo sapiens GN=SYNJ1;>sp|O43426-4|SYNJ1_HUM	**	CCV		0.744083
Ras-related protein Rab-4A	RAB4A	>tr|C9JZA1|C9JZA1_HUMAN Uncharacterized protein OS=Homo sapiens GN=RAB4A PE=3 SV=1;>sp|P20338|RAB4A_HUMAN Ras-related protein Rab-4A OS=Homo sapiens GN=RAB4A PE=1 SV=2	**	CCV		0.768244
Seizure 6-like protein 2	SEZ6L2	>tr|F5H293|F5H293_HUMAN Seizure-related 6 homolog (mouse)-like 2 OS=Homo sapiens GN=SEZ6L2 PE=4 SV=1;>sp|Q6UXD5-3|SE6L2_HUMAN Isoform 3 of Seizure 6-like protein 2 OS=Homo sapiens GN=SEZ6L2;>sp|Q6UXD5|SE6L2_HUMAN Seizure 6-like protein 2 OS=Homo sapiens GN	**		Novel	0.771724
Syntaxin-12	STX12	>tr|E9PBB7|E9PBB7_HUMAN Uncharacterized protein OS=Homo sapiens GN=STX12 PE=3 SV=1;>sp|Q86Y82|STX12_HUMAN Syntaxin-12 OS=Homo sapiens GN=STX12 PE=1 SV=1;>tr|B1AJQ6|B1AJQ6_HUMAN Syntaxin 12 (Fragment) OS=Homo sapiens GN=STX12 PE=4 SV=1	**			0.779475
Syntaxin-10	STX10	>sp|O60499|STX10_HUMAN Syntaxin-10 OS=Homo sapiens GN=STX10 PE=1 SV=1;>tr|Q5U8S2|Q5U8S2_HUMAN Syntaxin 10 OS=Homo sapiens GN=STX10 PE=2 SV=1;>sp|O60499-2|STX10_HUMAN Isoform 2 of Syntaxin-10 OS=Homo sapiens GN=STX10	**	CCV		0.794301
Alpha-soluble NSF attachment protein	NAPA	>sp|P54920|SNAA_HUMAN Alpha-soluble NSF attachment protein OS=Homo sapiens GN=NAPA PE=1 SV=3	**	CCV		0.80715
Glycogen debranching enzyme;4-alpha-glucanotransferase;Amylo-alpha-1,6-glucosidase	AGL	>sp|P35573|GDE_HUMAN Glycogen debranching enzyme OS=Homo sapiens GN=AGL PE=1 SV=3;>sp|P35573-3|GDE_HUMAN Isoform 6 of Glycogen debranching enzyme OS=Homo sapiens GN=AGL;>sp|P35573-2|GDE_HUMAN Isoform 5 of Glycogen debranching enzyme OS=Homo sapiens GN=AGL	**	False Positive		0.823385
Transferrin receptor protein 1;Transferrin receptor protein 1, serum form	TFRC	>sp|P02786|TFR1_HUMAN Transferrin receptor protein 1 OS=Homo sapiens GN=TFRC PE=1 SV=2;>tr|G3V0E5|G3V0E5_HUMAN Transferrin receptor (P90, CD71), isoform CRA_c OS=Homo sapiens GN=TFRC PE=4 SV=1;>tr|F5H6B1|F5H6B1_HUMAN Transferrin receptor (p90, CD71) OS=Hom	**			0.830827
Islet cell autoantigen 1	ICA1	>sp|Q05084|ICA69_HUMAN Islet cell autoantigen 1 OS=Homo sapiens GN=ICA1 PE=1 SV=2;>tr|Q96HG3|Q96HG3_HUMAN Islet cell autoantigen 1, 69kDa OS=Homo sapiens GN=ICA1 PE=2 SV=1;>tr|E9PDL4|E9PDL4_HUMAN Islet cell autoantigen 1, 69kDa OS=Homo sapiens GN=ICA1 PE=4	**		Novel	0.837761
ADP-ribosylation factor 3;ADP-ribosylation factor 1	ARF3;ARF1	>sp|P61204|ARF3_HUMAN ADP-ribosylation factor 3 OS=Homo sapiens GN=ARF3 PE=1 SV=2;>sp|P84077|ARF1_HUMAN ADP-ribosylation factor 1 OS=Homo sapiens GN=ARF1 PE=1 SV=2;>tr|F5H423|F5H423_HUMAN ADP-ribosylation factor 3 OS=Homo sapiens GN=ARF3 PE=3 SV=1;>tr|F5H3	**			0.86198
Formin-binding protein 1-like	FNBP1L	>sp|Q5T0N5|FBP1L_HUMAN Formin-binding protein 1-like OS=Homo sapiens GN=FNBP1L PE=1 SV=2;>sp|Q5T0N5-5|FBP1L_HUMAN Isoform 5 of Formin-binding protein 1-like OS=Homo sapiens GN=FNBP1L;>sp|Q5T0N5-2|FBP1L_HUMAN Isoform 2 of Formin-binding protein 1-like OS=Ho	**			0.877244
Vesicle-associated membrane protein 4	VAMP4	>sp|O75379|VAMP4_HUMAN Vesicle-associated membrane protein 4 OS=Homo sapiens GN=VAMP4 PE=1 SV=2;>sp|O75379-2|VAMP4_HUMAN Isoform 2 of Vesicle-associated membrane protein 4 OS=Homo sapiens GN=VAMP4	**	CCV		0.886459
Ras-related protein Rab-4B	RAB4B	>sp|P61018|RAB4B_HUMAN Ras-related protein Rab-4B OS=Homo sapiens GN=RAB4B PE=1 SV=1;>sp|P61018-2|RAB4B_HUMAN Isoform 2 of Ras-related protein Rab-4B OS=Homo sapiens GN=RAB4B	*	CCV		0.904624
Syntaxin-7	STX7	>sp|O15400|STX7_HUMAN Syntaxin-7 OS=Homo sapiens GN=STX7 PE=1 SV=4;>sp|O15400-2|STX7_HUMAN Isoform 2 of Syntaxin-7 OS=Homo sapiens GN=STX7;>tr|B4DH37|B4DH37_HUMAN Uncharacterized protein OS=Homo sapiens GN=STX7 PE=2 SV=1	*	CCV		0.932621
Sodium/hydrogen exchanger;Sodium/hydrogen exchanger 6	SLC9A6	>sp|Q92581-2|SL9A6_HUMAN Isoform 2 of Sodium/hydrogen exchanger 6 OS=Homo sapiens GN=SLC9A6;>tr|Q5JPP8|Q5JPP8_HUMAN Sodium/hydrogen exchanger OS=Homo sapiens GN=SLC9A6 PE=2 SV=1;>sp|Q92581|SL9A6_HUMAN Sodium/hydrogen exchanger 6 OS=Homo sapiens GN=SLC9A6 P	*			0.941481
Aftiphilin	AFTPH	>sp|Q6ULP2|AFTIN_HUMAN Aftiphilin OS=Homo sapiens GN=AFTPH PE=1 SV=2;>sp|Q6ULP2-4|AFTIN_HUMAN Isoform 4 of Aftiphilin OS=Homo sapiens GN=AFTPH;>sp|Q6ULP2-2|AFTIN_HUMAN Isoform 2 of Aftiphilin OS=Homo sapiens GN=AFTPH;>sp|Q6ULP2-5|AFTIN_HUMAN Isoform 5 of A	*	CCV		0.951233
Pleckstrin homology domain-containing family J member 1	PLEKHJ1	>sp|Q9NW61|PKHJ1_HUMAN Pleckstrin homology domain-containing family J member 1 OS=Homo sapiens GN=PLEKHJ1 PE=1 SV=1	*	CCV		0.989358
Protein YIPF1	YIPF1	>tr|B7Z6F5|B7Z6F5_HUMAN Uncharacterized protein OS=Homo sapiens GN=YIPF1 PE=2 SV=1;>sp|Q9Y548|YIPF1_HUMAN Protein YIPF1 OS=Homo sapiens GN=YIPF1 PE=2 SV=1;>tr|C9JFB2|C9JFB2_HUMAN Yip1 domain family, member 1 (Fragment) OS=Homo sapiens GN=YIPF1 PE=4 SV=1	*		Novel	0.989576
Epidermal growth factor receptor substrate 15-like 1	EPS15L1	>sp|Q9UBC2-2|EP15R_HUMAN Isoform 2 of Epidermal growth factor receptor substrate 15-like 1 OS=Homo sapiens GN=EPS15L1;>sp|Q9UBC2|EP15R_HUMAN Epidermal growth factor receptor substrate 15-like 1 OS=Homo sapiens GN=EPS15L1 PE=1 SV=1;>tr|A2RRF3|A2RRF3_HUMAN E	*	CCV		0.990956
Transmembrane protein 230	TMEM230;C20orf30	>sp|Q96A57-2|CT030_HUMAN Isoform 1 of UPF0414 transmembrane protein C20orf30 OS=Homo sapiens GN=C20orf30;>sp|Q96A57|CT030_HUMAN UPF0414 transmembrane protein C20orf30 OS=Homo sapiens GN=C20orf30 PE=1 SV=1;>tr|Q5JWB9|Q5JWB9_HUMAN Chromosome 20 open reading	*		Novel	1.01588
Vesicle transport through interaction with t-SNAREs homolog 1A	VTI1A	>sp|Q96AJ9|VTI1A_HUMAN Vesicle transport through interaction with t-SNAREs homolog 1A OS=Homo sapiens GN=VTI1A PE=1 SV=2;>sp|Q96AJ9-1|VTI1A_HUMAN Isoform 1 of Vesicle transport through interaction with t-SNAREs homolog 1A OS=Homo sapiens GN=VTI1A	*	CCV		1.02131
Prolow-density lipoprotein receptor-related protein 1;Low-density lipoprotein receptor-related protein 1 85 kDa subunit;Low-density lipoprotein receptor-related protein 1 515 kDa subunit;Low-density lipoprotein receptor-related protein 1 intracellular domain	LRP1	>sp|Q07954|LRP1_HUMAN Prolow-density lipoprotein receptor-related protein 1 OS=Homo sapiens GN=LRP1 PE=1 SV=2	*		Novel	1.02202
Carboxypeptidase D	CPD	>sp|O75976|CBPD_HUMAN Carboxypeptidase D OS=Homo sapiens GN=CPD PE=1 SV=2;>tr|F5GZH6|F5GZH6_HUMAN Carboxypeptidase D OS=Homo sapiens GN=CPD PE=4 SV=1;>tr|F5H0M8|F5H0M8_HUMAN Uncharacterized protein OS=Homo sapiens GN=CPD PE=4 SV=1	*	CCV		1.07947
Voltage-dependent calcium channel subunit alpha-2/delta-1;Voltage-dependent calcium channel subunit alpha-2-1;Voltage-dependent calcium channel subunit delta-1	CACNA2D1	>tr|F8WC36|F8WC36_HUMAN Calcium channel, voltage-dependent, alpha 2/delta subunit 1 OS=Homo sapiens GN=CACNA2D1 PE=4 SV=1;>sp|P54289|CA2D1_HUMAN Voltage-dependent calcium channel subunit alpha-2/delta-1 OS=Homo sapiens GN=CACNA2D1 PE=1 SV=3;>sp|P54289-2|CA	*		Novel	1.08039
Beta-soluble NSF attachment protein	NAPB	>sp|Q9H115|SNAB_HUMAN Beta-soluble NSF attachment protein OS=Homo sapiens GN=NAPB PE=1 SV=2;>tr|B4DK44|B4DK44_HUMAN Uncharacterized protein OS=Homo sapiens GN=NAPB PE=2 SV=1;>tr|B4DGP9|B4DGP9_HUMAN Uncharacterized protein OS=Homo sapiens GN=NAPB PE=2 SV=1;	*			1.11564
Sesquipedalian-1	FAM109A	>sp|Q8N4B1|SESQ1_HUMAN Sesquipedalian-1 OS=Homo sapiens GN=FAM109A PE=1 SV=1	*	CCV		1.12553
MLN64 N-terminal domain homolog	STARD3NL	>sp|O95772-2|MENTO_HUMAN Isoform 2 of MLN64 N-terminal domain homolog OS=Homo sapiens GN=STARD3NL	*		Novel	1.22713
ADP-ribosylation factor-binding protein GGA2	GGA2	>sp|Q9UJY4|GGA2_HUMAN ADP-ribosylation factor-binding protein GGA2 OS=Homo sapiens GN=GGA2 PE=1 SV=3	*	CCV		1.24761
Glycogen [starch] synthase, muscle	GYS1	>sp|P13807|GYS1_HUMAN Glycogen [starch] synthase, muscle OS=Homo sapiens GN=GYS1 PE=1 SV=2;>tr|Q9BTT9|Q9BTT9_HUMAN GYS1 protein OS=Homo sapiens GN=GYS1 PE=2 SV=1;>tr|B7Z806|B7Z806_HUMAN Uncharacterized protein OS=Homo sapiens GN=GYS1 PE=2 SV=1;>tr|F5H1N8|F	*	False Positive		1.25391
Transmembrane protein 87A	TMEM87A	>sp|Q8NBN3|TM87A_HUMAN Transmembrane protein 87A OS=Homo sapiens GN=TMEM87A PE=1 SV=3;>tr|B4DN92|B4DN92_HUMAN Uncharacterized protein OS=Homo sapiens GN=TMEM87A PE=2 SV=1;>sp|Q8NBN3-3|TM87A_HUMAN Isoform 3 of Transmembrane protein 87A OS=Homo sapiens GN=TM	*		Novel	1.28829
Dynamin-2	DNM2	>tr|A8K1B6|A8K1B6_HUMAN Dynamin 2 OS=Homo sapiens GN=DNM2 PE=2 SV=1;>tr|F5H4R9|F5H4R9_HUMAN Dynamin 2 OS=Homo sapiens GN=DNM2 PE=3 SV=1	*	CCV		1.28873
Laforin	EPM2A	>sp|O95278|EPM2A_HUMAN Laforin OS=Homo sapiens GN=EPM2A PE=1 SV=2;>sp|O95278-3|EPM2A_HUMAN Isoform 3 of Laforin OS=Homo sapiens GN=EPM2A;>sp|O95278-2|EPM2A_HUMAN Isoform 2 of Laforin OS=Homo sapiens GN=EPM2A;>sp|O95278-8|EPM2A_HUMAN Isoform 8 of Laforin OS	*	False Positive		1.29244
Transmembrane protein 50B	TMEM50B	>sp|P56557|TM50B_HUMAN Transmembrane protein 50B OS=Homo sapiens GN=TMEM50B PE=1 SV=2;>tr|F8WDH1|F8WDH1_HUMAN Transmembrane protein 50B OS=Homo sapiens GN=TMEM50B PE=4 SV=1;>tr|E9PG13|E9PG13_HUMAN Transmembrane protein 50B OS=Homo sapiens GN=TMEM50B PE=4 S	*		Novel	1.31195
Trinucleotide repeat-containing gene 6B protein	TNRC6B	>sp|Q9UPQ9|TNR6B_HUMAN Trinucleotide repeat-containing gene 6B protein OS=Homo sapiens GN=TNRC6B PE=1 SV=4;>tr|A8MYY3|A8MYY3_HUMAN Trinucleotide repeat-containing 6B OS=Homo sapiens GN=TNRC6B PE=4 SV=3;>sp|Q9UPQ9-1|TNR6B_HUMAN Isoform 2 of Trinucleotide re	*	CCV		1.34881
Trans-Golgi network integral membrane protein 2	TGOLN2	>sp|O43493|TGON2_HUMAN Trans-Golgi network integral membrane protein 2 OS=Homo sapiens GN=TGOLN2 PE=1 SV=2;>tr|F8WBK2|F8WBK2_HUMAN Trans-golgi network protein 2 OS=Homo sapiens GN=TGOLN2 PE=4 SV=1;>sp|O43493-3|TGON2_HUMAN Isoform TGN48 of Trans-Golgi netwo	*			1.42645
Rab5 GDP/GTP exchange factor	RABGEF1;KCTD7	>sp|Q9UJ41|RABX5_HUMAN Rab5 GDP/GTP exchange factor OS=Homo sapiens GN=RABGEF1 PE=1 SV=2;>tr|E7ERJ8|E7ERJ8_HUMAN Potassium channel tetramerisation domain-containing 7 OS=Homo sapiens GN=KCTD7 PE=4 SV=1;>sp|Q9UJ41-3|RABX5_HUMAN Isoform 3 of Rab5 GDP/GTP exc	*	CCV		1.46501
Cyclin-G-associated kinase	GAK	>sp|O14976|GAK_HUMAN Cyclin-G-associated kinase OS=Homo sapiens GN=GAK PE=1 SV=2;>tr|E9PGR2|E9PGR2_HUMAN Cyclin G-associated kinase OS=Homo sapiens GN=GAK PE=4 SV=1	*	CCV		1.48005
Voltage-dependent calcium channel gamma-4 subunit	CACNG4	>sp|Q9UBN1|CCG4_HUMAN Voltage-dependent calcium channel gamma-4 subunit OS=Homo sapiens GN=CACNG4 PE=2 SV=1	*		Novel	1.56794
Syntaxin-16	STX16	>sp|O14662-4|STX16_HUMAN Isoform D of Syntaxin-16 OS=Homo sapiens GN=STX16;>tr|G8JLE0|G8JLE0_HUMAN Syntaxin 16 OS=Homo sapiens GN=STX16 PE=3 SV=1;>sp|O14662|STX16_HUMAN Syntaxin-16 OS=Homo sapiens GN=STX16 PE=1 SV=3;>tr|Q6GMS8|Q6GMS8_HUMAN STX16 protein OS	*	CCV		1.57451
EH domain-containing protein 1	EHD1	>sp|Q9H4M9|EHD1_HUMAN EH domain-containing protein 1 OS=Homo sapiens GN=EHD1 PE=1 SV=2;>tr|F5H5B6|F5H5B6_HUMAN EH-domain-containing 1 OS=Homo sapiens GN=EHD1 PE=4 SV=1;>tr|B4DZH9|B4DZH9_HUMAN Uncharacterized protein OS=Homo sapiens GN=EHD1 PE=2 SV=1;>tr|C9	*			1.68015
Nicastrin	NCSTN	>sp|Q92542|NICA_HUMAN Nicastrin OS=Homo sapiens GN=NCSTN PE=1 SV=2;>sp|Q92542-2|NICA_HUMAN Isoform 2 of Nicastrin OS=Homo sapiens GN=NCSTN;>tr|E7ENA9|E7ENA9_HUMAN Nicastrin OS=Homo sapiens GN=NCSTN PE=4 SV=2;>tr|F6Y097|F6Y097_HUMAN Nicastrin OS=Homo sapien	*			1.7104
Sorting nexin-27	SNX27	>sp|Q96L92|SNX27_HUMAN Sorting nexin-27 OS=Homo sapiens GN=SNX27 PE=1 SV=2;>sp|Q96L92-3|SNX27_HUMAN Isoform 2 of Sorting nexin-27 OS=Homo sapiens GN=SNX27;>sp|Q96L92-2|SNX27_HUMAN Isoform 3 of Sorting nexin-27 OS=Homo sapiens GN=SNX27	*			1.73097
Protein numb homolog	NUMB	>sp|P49757|NUMB_HUMAN Protein numb homolog OS=Homo sapiens GN=NUMB PE=1 SV=2;>sp|P49757-3|NUMB_HUMAN Isoform 3 of Protein numb homolog OS=Homo sapiens GN=NUMB;>sp|P49757-2|NUMB_HUMAN Isoform 2 of Protein numb homolog OS=Homo sapiens GN=NUMB;>sp|P49757-4|NU	*	CCV		1.74685
Adaptin ear-binding coat-associated protein 2	NECAP2	>sp|Q9NVZ3-2|NECP2_HUMAN Isoform 2 of Adaptin ear-binding coat-associated protein 2 OS=Homo sapiens GN=NECAP2;>sp|Q9NVZ3|NECP2_HUMAN Adaptin ear-binding coat-associated protein 2 OS=Homo sapiens GN=NECAP2 PE=1 SV=1;>sp|Q9NVZ3-4|NECP2_HUMAN Isoform 4 of Ada	*	CCV		1.75192
Sorting nexin-9	SNX9	>sp|Q9Y5X1|SNX9_HUMAN Sorting nexin-9 OS=Homo sapiens GN=SNX9 PE=1 SV=1;>tr|B3KXH8|B3KXH8_HUMAN Uncharacterized protein OS=Homo sapiens GN=SNX9 PE=2 SV=1	B	CCV		1.79165
Protein phosphatase 1 regulatory subunit 3B	PPP1R3B	>sp|Q86XI6|PPR3B_HUMAN Protein phosphatase 1 regulatory subunit 3B OS=Homo sapiens GN=PPP1R3B PE=1 SV=1	B			1.79506
Dynamin-1	DNM1	>sp|Q05193|DYN1_HUMAN Dynamin-1 OS=Homo sapiens GN=DNM1 PE=1 SV=2;>sp|Q05193-4|DYN1_HUMAN Isoform 4 of Dynamin-1 OS=Homo sapiens GN=DNM1;>sp|Q05193-3|DYN1_HUMAN Isoform 3 of Dynamin-1 OS=Homo sapiens GN=DNM1;>sp|Q05193-2|DYN1_HUMAN Isoform 2 of Dynamin-1 O	B			1.83544
Transmembrane protein 50A	TMEM50A	>sp|O95807|TM50A_HUMAN Transmembrane protein 50A OS=Homo sapiens GN=TMEM50A PE=1 SV=1	B			1.9023
Calcium-transporting ATPase type 2C member 1	ATP2C1	>sp|P98194-6|AT2C1_HUMAN Isoform 6 of Calcium-transporting ATPase type 2C member 1 OS=Homo sapiens GN=ATP2C1;>tr|H0Y2Q7|H0Y2Q7_HUMAN ATPase, Ca++-transporting, type 2C, member 1 OS=Homo sapiens GN=ATP2C1 PE=3 SV=1;>sp|P98194|AT2C1_HUMAN Calcium-transportin	B	CCV		1.95582
Guanine nucleotide-binding protein G(k) subunit alpha	GNAI3	>sp|P08754|GNAI3_HUMAN Guanine nucleotide-binding protein G(k) subunit alpha OS=Homo sapiens GN=GNAI3 PE=1 SV=3	B			1.95713
Starch-binding domain-containing protein 1	STBD1	>sp|O95210|STBD1_HUMAN Starch-binding domain-containing protein 1 OS=Homo sapiens GN=STBD1 PE=1 SV=1;>tr|B3KMK8|B3KMK8_HUMAN Uncharacterized protein OS=Homo sapiens GN=STBD1 PE=2 SV=1	B			1.987
Sodium/potassium-transporting ATPase subunit alpha-1	ATP1A1	>tr|F5H3A1|F5H3A1_HUMAN ATPase, Na+/K+-transporting, alpha 1 polypeptide OS=Homo sapiens GN=ATP1A1 PE=3 SV=1;>sp|P05023|AT1A1_HUMAN Sodium/potassium-transporting ATPase subunit alpha-1 OS=Homo sapiens GN=ATP1A1 PE=1 SV=1;>tr|B7Z3U6|B7Z3U6_HUMAN ATPase, Na+	B			2.05917
Chromogranin-A;Vasostatin-1;Vasostatin-2;EA-92;ES-43;Pancreastatin;SS-18;WA-8;WE-14;LF-19;AL-11;GV-19;GR-44;ER-37	CHGA	>sp|P10645|CMGA_HUMAN Chromogranin-A OS=Homo sapiens GN=CHGA PE=1 SV=7	B			2.06538
Integrin alpha-1	ITGA1	>sp|P56199|ITA1_HUMAN Integrin alpha-1 OS=Homo sapiens GN=ITGA1 PE=1 SV=2	B			2.06783
Lysosomal alpha-glucosidase;76 kDa lysosomal alpha-glucosidase;70 kDa lysosomal alpha-glucosidase	GAA	>sp|P10253|LYAG_HUMAN Lysosomal alpha-glucosidase OS=Homo sapiens GN=GAA PE=1 SV=4	B			2.09456
Proactivator polypeptide;Saposin-A;Saposin-B-Val;Saposin-B;Saposin-C;Saposin-D	PSAP	>tr|B1AVU8|B1AVU8_HUMAN Prosaposin OS=Homo sapiens GN=PSAP PE=4 SV=1;>tr|F8W6Z6|F8W6Z6_HUMAN Prosaposin OS=Homo sapiens GN=PSAP PE=4 SV=1;>sp|P07602-3|SAP_HUMAN Isoform Sap-mu-9 of Proactivator polypeptide OS=Homo sapiens GN=PSAP;>tr|C9JIZ6|C9JIZ6_HUMAN Pr	B	CCV		2.12778
EH domain-containing protein 4	EHD4	>sp|Q9H223|EHD4_HUMAN EH domain-containing protein 4 OS=Homo sapiens GN=EHD4 PE=1 SV=1	B			2.1869
Uncharacterized protein C10orf88	C10orf88	>sp|Q9H8K7|CJ088_HUMAN Uncharacterized protein C10orf88 OS=Homo sapiens GN=C10orf88 PE=2 SV=2	B	CCV		2.19242
Protein kinase C and casein kinase substrate in neurons protein 3	PACSIN3	>sp|Q9UKS6|PACN3_HUMAN Protein kinase C and casein kinase substrate in neurons protein 3 OS=Homo sapiens GN=PACSIN3 PE=1 SV=2;>tr|E9PIY1|E9PIY1_HUMAN Protein kinase C and casein kinase substrate in neurons 3 OS=Homo sapiens GN=PACSIN3 PE=4 SV=1	B			2.19355
Sorting nexin-2	SNX2	>sp|O60749|SNX2_HUMAN Sorting nexin-2 OS=Homo sapiens GN=SNX2 PE=1 SV=2;>tr|B4DEK4|B4DEK4_HUMAN Uncharacterized protein OS=Homo sapiens GN=SNX2 PE=2 SV=1	B			2.21027
Cdc42-interacting protein 4	TRIP10	>sp|Q15642|CIP4_HUMAN Cdc42-interacting protein 4 OS=Homo sapiens GN=TRIP10 PE=1 SV=3;>sp|Q15642-2|CIP4_HUMAN Isoform 2 of Cdc42-interacting protein 4 OS=Homo sapiens GN=TRIP10;>tr|G5E9U1|G5E9U1_HUMAN Thyroid hormone receptor interactor 10, isoform CRA_a O	B			2.25665
V-type proton ATPase 116 kDa subunit a isoform 2	ATP6V0A2	>sp|Q9Y487|VPP2_HUMAN V-type proton ATPase 116 kDa subunit a isoform 2 OS=Homo sapiens GN=ATP6V0A2 PE=1 SV=2	B			2.27387
High affinity cationic amino acid transporter 1	SLC7A1	>sp|P30825|CTR1_HUMAN High affinity cationic amino acid transporter 1 OS=Homo sapiens GN=SLC7A1 PE=1 SV=1	B			2.31678
Sorting nexin-1	SNX1	>sp|Q13596|SNX1_HUMAN Sorting nexin-1 OS=Homo sapiens GN=SNX1 PE=1 SV=3;>sp|Q13596-2|SNX1_HUMAN Isoform 1A of Sorting nexin-1 OS=Homo sapiens GN=SNX1;>tr|H0Y2M5|H0Y2M5_HUMAN Sorting nexin 1 OS=Homo sapiens GN=SNX1 PE=4 SV=1;>tr|A6NKH4|A6NKH4_HUMAN Sorting	B			2.35979
Lysosome membrane protein 2	SCARB2	>sp|Q14108|SCRB2_HUMAN Lysosome membrane protein 2 OS=Homo sapiens GN=SCARB2 PE=1 SV=2;>tr|E7EM68|E7EM68_HUMAN Scavenger receptor class B, member 2 OS=Homo sapiens GN=SCARB2 PE=4 SV=1	B			2.44097
WD repeat and FYVE domain-containing protein 2	WDFY2	>sp|Q96P53|WDFY2_HUMAN WD repeat and FYVE domain-containing protein 2 OS=Homo sapiens GN=WDFY2 PE=2 SV=2	B			2.54019
WASH complex subunit FAM21A;WASH complex subunit FAM21B;WASH complex subunit FAM21C	FAM21A;FAM21B;FAM21C	>sp|Q641Q2|FA21A_HUMAN WASH complex subunit FAM21A OS=Homo sapiens GN=FAM21A PE=1 SV=3;>sp|Q641Q2-2|FA21A_HUMAN Isoform 2 of WASH complex subunit FAM21A OS=Homo sapiens GN=FAM21A;>tr|E7ESD2|E7ESD2_HUMAN Family with sequence similarity 21, member A OS=Homo	B			2.55052
Basigin	BSG	>sp|P35613|BASI_HUMAN Basigin OS=Homo sapiens GN=BSG PE=1 SV=2;>sp|P35613-2|BASI_HUMAN Isoform 2 of Basigin OS=Homo sapiens GN=BSG;>tr|A6NJW1|A6NJW1_HUMAN Basigin (Ok blood group), isoform CRA_f OS=Homo sapiens GN=BSG PE=2 SV=1;>tr|D3YLG5|D3YLG5_HUMAN Basi	B			2.59714
PTB domain-containing engulfment adapter protein 1	GULP1	>sp|Q9UBP9|GULP1_HUMAN PTB domain-containing engulfment adapter protein 1 OS=Homo sapiens GN=GULP1 PE=1 SV=1;>tr|B8ZZ72|B8ZZ72_HUMAN GULP, engulfment adaptor PTB domain-containing 1 OS=Homo sapiens GN=GULP1 PE=4 SV=1;>tr|E9PB86|E9PB86_HUMAN GULP, engulfmen	B			2.62329
Protein YIPF6	YIPF6	>sp|Q96EC8|YIPF6_HUMAN Protein YIPF6 OS=Homo sapiens GN=YIPF6 PE=2 SV=2	B	CCV		2.63194
Ras-related C3 botulinum toxin substrate 1;Ras-related C3 botulinum toxin substrate 3;Ras-related C3 botulinum toxin substrate 2	RAC1;RAC3;RAC2	>sp|P63000-2|RAC1_HUMAN Isoform B of Ras-related C3 botulinum toxin substrate 1 OS=Homo sapiens GN=RAC1;>sp|P63000|RAC1_HUMAN Ras-related C3 botulinum toxin substrate 1 OS=Homo sapiens GN=RAC1 PE=1 SV=1;>sp|P60763|RAC3_HUMAN Ras-related C3 botulinum toxin	B			2.65771
Disintegrin and metalloproteinase domain-containing protein 22	ADAM22	>tr|E9PBH5|E9PBH5_HUMAN Uncharacterized protein OS=Homo sapiens GN=ADAM22 PE=4 SV=1;>sp|Q9P0K1|ADA22_HUMAN Disintegrin and metalloproteinase domain-containing protein 22 OS=Homo sapiens GN=ADAM22 PE=1 SV=1;>tr|G5E951|G5E951_HUMAN ADAM metallopeptidase doma	B			2.66181
Annexin A2;Annexin;Putative annexin A2-like protein	ANXA2;ANXA2P2	>sp|P07355-2|ANXA2_HUMAN Isoform 2 of Annexin A2 OS=Homo sapiens GN=ANXA2;>sp|P07355|ANXA2_HUMAN Annexin A2 OS=Homo sapiens GN=ANXA2 PE=1 SV=2;>tr|H0YN42|H0YN42_HUMAN Annexin (Fragment) OS=Homo sapiens GN=ANXA2 PE=3 SV=1;>sp|A6NMY6|AXA2L_HUMAN Putative ann	B			2.66864
Transmembrane protein 9	TMEM9	>tr|B1ALM5|B1ALM5_HUMAN Transmembrane protein 9 OS=Homo sapiens GN=TMEM9 PE=4 SV=1;>sp|Q9P0T7|TMEM9_HUMAN Transmembrane protein 9 OS=Homo sapiens GN=TMEM9 PE=1 SV=1;>tr|B1ALM8|B1ALM8_HUMAN Transmembrane protein 9 (Fragment) OS=Homo sapiens GN=TMEM9 PE=4 SV	B			2.72098
Ras-related protein Rab-35	RAB35	>sp|Q15286|RAB35_HUMAN Ras-related protein Rab-35 OS=Homo sapiens GN=RAB35 PE=1 SV=1;>tr|F5H157|F5H157_HUMAN RAB35, member RAS oncogene family (Fragment) OS=Homo sapiens GN=RAB35 PE=3 SV=1;>tr|B4E390|B4E390_HUMAN RAB35, member RAS oncogene family OS=Homo s	B			2.72928
Vesicle-fusing ATPase	NSF	>sp|P46459|NSF_HUMAN Vesicle-fusing ATPase OS=Homo sapiens GN=NSF PE=1 SV=3;>tr|F5H2E1|F5H2E1_HUMAN Uncharacterized protein OS=Homo sapiens GN=NSF PE=3 SV=1;>tr|B4DFA2|B4DFA2_HUMAN N-ethylmaleimide-sensitive factor OS=Homo sapiens GN=NSF PE=2 SV=1	B			2.77014
Insulin-like growth factor-binding protein 2	IGFBP2	>sp|P18065|IBP2_HUMAN Insulin-like growth factor-binding protein 2 OS=Homo sapiens GN=IGFBP2 PE=1 SV=2;>tr|C9JMY1|C9JMY1_HUMAN Insulin-like growth factor-binding protein 2, 36kDa OS=Homo sapiens GN=IGFBP2 PE=4 SV=1	B			2.82358
Rho GTPase-activating protein 17	ARHGAP17	>sp|Q68EM7|RHG17_HUMAN Rho GTPase-activating protein 17 OS=Homo sapiens GN=ARHGAP17 PE=1 SV=1;>sp|Q68EM7-5|RHG17_HUMAN Isoform 5 of Rho GTPase-activating protein 17 OS=Homo sapiens GN=ARHGAP17;>tr|C9IZD3|C9IZD3_HUMAN Rho GTPase-activating protein 17 OS=Hom	B			2.85615
Sodium/potassium-transporting ATPase subunit beta-1	ATP1B1	>sp|P05026|AT1B1_HUMAN Sodium/potassium-transporting ATPase subunit beta-1 OS=Homo sapiens GN=ATP1B1 PE=1 SV=1;>sp|P05026-2|AT1B1_HUMAN Isoform 2 of Sodium/potassium-transporting ATPase subunit beta-1 OS=Homo sapiens GN=ATP1B1;>tr|A6NGH2|A6NGH2_HUMAN ATPas	B			2.92887
H(+)/Cl(-) exchange transporter 3	CLCN3	>sp|P51790|CLCN3_HUMAN H(+)/Cl(-) exchange transporter 3 OS=Homo sapiens GN=CLCN3 PE=1 SV=2;>sp|P51790-2|CLCN3_HUMAN Isoform 2 of H(+)/Cl(-) exchange transporter 3 OS=Homo sapiens GN=CLCN3;>tr|B9EGJ9|B9EGJ9_HUMAN CLCN3 protein OS=Homo sapiens GN=CLCN3 PE=2	B			2.93571
C-type mannose receptor 2	MRC2	>sp|Q9UBG0|MRC2_HUMAN C-type mannose receptor 2 OS=Homo sapiens GN=MRC2 PE=1 SV=2	B			3.00246
Proto-oncogene tyrosine-protein kinase Src	SRC	>sp|P12931-2|SRC_HUMAN Isoform 2 of Proto-oncogene tyrosine-protein kinase Src OS=Homo sapiens GN=SRC;>sp|P12931|SRC_HUMAN Proto-oncogene tyrosine-protein kinase Src OS=Homo sapiens GN=SRC PE=1 SV=3	B			3.01117
Lysosome-associated membrane glycoprotein 1	LAMP1	>sp|P11279|LAMP1_HUMAN Lysosome-associated membrane glycoprotein 1 OS=Homo sapiens GN=LAMP1 PE=1 SV=3;>tr|B4DWL3|B4DWL3_HUMAN Uncharacterized protein OS=Homo sapiens GN=LAMP1 PE=2 SV=1	B			3.01367
Ras-related protein Rab-6A	RAB6A	>sp|P20340|RAB6A_HUMAN Ras-related protein Rab-6A OS=Homo sapiens GN=RAB6A PE=1 SV=3;>sp|P20340-2|RAB6A_HUMAN Isoform 2 of Ras-related protein Rab-6A OS=Homo sapiens GN=RAB6A;>tr|H0YGL6|H0YGL6_HUMAN RAB6A, member RAS oncogene family (Fragment) OS=Homo sapi	B			3.01415
Guanine nucleotide-binding protein G(I)/G(S)/G(T) subunit beta-2	GNB2	>sp|P62879|GBB2_HUMAN Guanine nucleotide-binding protein G(I)/G(S)/G(T) subunit beta-2 OS=Homo sapiens GN=GNB2 PE=1 SV=3;>tr|C9JXA5|C9JXA5_HUMAN Guanine nucleotide-binding protein (G protein), beta polypeptide 2 (Fragment) OS=Homo sapiens GN=GNB2 PE=4 SV=1	B			3.03474
WASH complex subunit strumpellin	KIAA0196	>sp|Q12768|STRUM_HUMAN WASH complex subunit strumpellin OS=Homo sapiens GN=KIAA0196 PE=1 SV=1;>tr|E7EQI7|E7EQI7_HUMAN KIAA0196 OS=Homo sapiens GN=KIAA0196 PE=4 SV=1;>tr|H0YAY2|H0YAY2_HUMAN KIAA0196 (Fragment) OS=Homo sapiens GN=KIAA0196 PE=4 SV=1	B	CCV		3.04252
Sorting nexin-6	SNX6	>sp|Q9UNH7|SNX6_HUMAN Sorting nexin-6 OS=Homo sapiens GN=SNX6 PE=1 SV=1;>tr|B4DJS7|B4DJS7_HUMAN Sorting nexin 6, isoform CRA_e OS=Homo sapiens GN=SNX6 PE=2 SV=1;>tr|C0H5W9|C0H5W9_HUMAN SNX6 protein OS=Homo sapiens GN=SNX6 PE=2 SV=1	B			3.06737
Rho-related GTP-binding protein RhoG	RHOG	>sp|P84095|RHOG_HUMAN Rho-related GTP-binding protein RhoG OS=Homo sapiens GN=RHOG PE=1 SV=1	B			3.1852
Neural cell adhesion molecule 1	NCAM1	>sp|P13591|NCAM1_HUMAN Neural cell adhesion molecule 1 OS=Homo sapiens GN=NCAM1 PE=1 SV=3;>sp|P13591-1|NCAM1_HUMAN Isoform 2 of Neural cell adhesion molecule 1 OS=Homo sapiens GN=NCAM1;>sp|P13591-4|NCAM1_HUMAN Isoform 4 of Neural cell adhesion molecule 1 O	B			3.20229
Ras-related protein Rap-1b;Ras-related protein Rap-1b-like protein	RAP1B	>sp|P61224|RAP1B_HUMAN Ras-related protein Rap-1b OS=Homo sapiens GN=RAP1B PE=1 SV=1;>tr|B4DQI8|B4DQI8_HUMAN RAP1B, member of RAS oncogene family OS=Homo sapiens GN=RAP1B PE=2 SV=1;>sp|A6NIZ1|RP1BL_HUMAN Ras-related protein Rap-1b-like protein OS=Homo sapi	B			3.24873
Secretogranin-2;Secretoneurin	SCG2	>sp|P13521|SCG2_HUMAN Secretogranin-2 OS=Homo sapiens GN=SCG2 PE=1 SV=2;>tr|E7EW97|E7EW97_HUMAN Secretogranin II OS=Homo sapiens GN=SCG2 PE=4 SV=1	B			3.29013
Catenin alpha-1	CTNNA1	>sp|P35221|CTNA1_HUMAN Catenin alpha-1 OS=Homo sapiens GN=CTNNA1 PE=1 SV=1;>sp|P35221-2|CTNA1_HUMAN Isoform 2 of Catenin alpha-1 OS=Homo sapiens GN=CTNNA1;>tr|F6XBD8|F6XBD8_HUMAN Catenin (cadherin-associated protein), alpha 1, 102kDa OS=Homo sapiens GN=CTN	B			3.3335
ADP-ribosylation factor 5	ARF5	>sp|P84085|ARF5_HUMAN ADP-ribosylation factor 5 OS=Homo sapiens GN=ARF5 PE=1 SV=2;>tr|C9J1Z8|C9J1Z8_HUMAN ADP-ribosylation factor 5 (Fragment) OS=Homo sapiens GN=ARF5 PE=3 SV=1	B			3.33973
Sorting nexin-3	SNX3	>sp|O60493|SNX3_HUMAN Sorting nexin-3 OS=Homo sapiens GN=SNX3 PE=1 SV=3;>sp|O60493-4|SNX3_HUMAN Isoform 4 of Sorting nexin-3 OS=Homo sapiens GN=SNX3;>sp|O60493-2|SNX3_HUMAN Isoform 2 of Sorting nexin-3 OS=Homo sapiens GN=SNX3;>sp|O60493-3|SNX3_HUMAN Isofor	B			3.36696
Myristoylated alanine-rich C-kinase substrate	MARCKS	>sp|P29966|MARCS_HUMAN Myristoylated alanine-rich C-kinase substrate OS=Homo sapiens GN=MARCKS PE=1 SV=4	B			3.38309
Ras-related protein Ral-A	RALA	>sp|P11233|RALA_HUMAN Ras-related protein Ral-A OS=Homo sapiens GN=RALA PE=1 SV=1	B			3.40074
Guanine nucleotide-binding protein G(I)/G(S)/G(T) subunit beta-1	GNB1	>sp|P62873|GBB1_HUMAN Guanine nucleotide-binding protein G(I)/G(S)/G(T) subunit beta-1 OS=Homo sapiens GN=GNB1 PE=1 SV=3;>tr|B1AKQ9|B1AKQ9_HUMAN Guanine nucleotide binding protein (G protein), beta polypeptide 1 (Fragment) OS=Homo sapiens GN=GNB1 PE=4 SV=1	B			3.50178
Beta-arrestin-2	ARRB2	>sp|P32121-3|ARRB2_HUMAN Isoform 2 of Beta-arrestin-2 OS=Homo sapiens GN=ARRB2;>tr|Q59EM5|Q59EM5_HUMAN Arrestin beta 2 isoform 1 variant (Fragment) OS=Homo sapiens GN=ARRB2 PE=2 SV=1;>sp|P32121|ARRB2_HUMAN Beta-arrestin-2 OS=Homo sapiens GN=ARRB2 PE=1 SV=2	B	CCV		3.51493
Cathepsin D;Cathepsin D light chain;Cathepsin D heavy chain	CTSD	>sp|P07339|CATD_HUMAN Cathepsin D OS=Homo sapiens GN=CTSD PE=1 SV=1;>tr|C9JH19|C9JH19_HUMAN Cathepsin D (Fragment) OS=Homo sapiens GN=CTSD PE=3 SV=1;>tr|F8WD96|F8WD96_HUMAN Cathepsin D OS=Homo sapiens GN=CTSD PE=3 SV=1	B	CCV		3.51898
